# Supplementary material for: An Inhibitory Motif on the 5’UTR of Several Rotavirus Genome Segments Affects Protein Expression and Reverse Genetics Strategies
Source: PLoS One. 2016 Nov 15;11(11):e0166719. doi: 10.1371/journal.pone.0166719 (PMC5112996; doi:10.1371/journal.pone.0166719)
Supplement: S1 Table — (XLS) [file pone.0166719.s003.xls]

## Sheet: Foglio1
S1 Table: Primers used to construct plasmids containing rotavirus genome segments, either full-length or lacking one or both UTRs
Primer Name	Sequence
VP2
Pst-T7-5’-VP2-for	5’-aaactgcagtaatacgactcactataggctattaaaggctc-3’
Pst-T7-acc-VP2-for	5’-aaactgcagtaatacgactcactataggaccatggcgtatcgaaaacgtggag-3’
VP2in-Xba–rev	5’-ttgtctagataattgcatcagagcttccatt-3’
NSP2
NSP2-Spe-rev	5’-tcactagtattataacgttttttaaattgt-3’
Xba-T7-acc-NSP2-for	5’-aatctagataatacgactcactataggaccatggctgagctagcttgc-3’
Spe-NSP2-for	5’-atactagtgataattcaaggggcatgaa-3’
NSP2-Avr-Sac-rev	5’-ttccgcggtattatcctaggattaaattccaacatgtgaaactt-3’
NSP5
Kpn-T7-acc-NSP5 -for	5’-aaggtacctaatacgactcactataggaccatgtctctcagtattgac-3’
NSP5-Mfe-rev	5’-gatcaattgcattgcgacttgtttcattc-3’
Kpn-T7-Utr5-NSP5-for	5’-tatgggtacctaatacgactcactatagg-3’
NSP5-Xba-rev	5’-gttctagattacaaatcttcaatcaattg-3’
EGFP
BsrGI-EGFP-for	5’-agctgtacaagtaagtctgacct-3’
NheI-Ribo-rev	5’-taagctagcagctctcccttagcca-3’
UTR5’-EGFP-for	5’-cttttaaagcgctacagtgatggtgagcaagggcga-3’
UTR5’-BsrGI-EGFP-rev	5’-tacttgtacagctcgtccatgccgagagtgatc-3’
UTR5’-KpnI-for	5’-tgggtacctaatacgactcactataggcttttaaagcgctacag-3’
5’VP2-EGFP-for	5’-ggctattaaaggctcaatggtgagcaagggcgaggagctgttc-3’
5’VP2-Kpn-for	5’-aaggtacctaatacgactcactataggctattaaaggctcaatggtg-3’
