# Supplementary material for: An Inhibitory Motif on the 5’UTR of Several Rotavirus Genome Segments Affects Protein Expression and Reverse Genetics Strategies
Source: PLoS One. 2016 Nov 15;11(11):e0166719. doi: 10.1371/journal.pone.0166719 (PMC5112996; doi:10.1371/journal.pone.0166719)
Supplement: S2 Table — (XLS) [file pone.0166719.s004.xls]

## Sheet: Foglio1
S2 Table: Primers used for site-specific mutagenesis.
Primer Name	Sequence
UTR 5’-mut(cc)-NSP5-for	5’-ggcttttaaagcgctacagccatgtctctcagtattgacg-3’
UTR 5’-mut(cc)-NSP5-rev	5’-cgtcaatactgagagacatggctgtagcgctttaaaagcc-3’
UTR 5’-mut(cc)-EGFP-for	5’-ggcttttaaagcgctacagccatggtgagcaaggg-3’
UTR 5’-mut(cc)-EGFP-rev	5’-cccttgctcaccatggctgtagcgctttaaaagcc-3’
KOZ mod NSP5-for	5’-ctaatacgactcactatagggtgatgtctctcagtattgacgt-3’
KOZ mod -NSP5-rev	5’-acgtcaatactgagagacatcaccctatagtgagtcgtattag-3’
Mut-5’a-NSP5-for	5’-aatacgactcactataggctattaaagcgctacagtgatg-3’
Mut-5’a-NSP5-rev	5’-catcactgtagcgctttaatagcctatagtgagtcgtatt-3’
Mut-T4A-NSP5-for	5’-ctaatacgactcactataggcatttaaagcgctacagtgatg-3’
Mut-T4A-NSP5-rev	5’-catcactgtagcgctttaaatgcctatagtgagtcgtattag-3’
Mut-T6A-NSP5-for	5’-aatacgactcactataggcttataaagcgctacagtgatgtc-3’
Mut-T6A-NSP5-rev	5’-gacatcactgtagcgctttataagcctatagtgagtcgtatt-3’
Mut-T7A-NSP5-for	5’-aatacgactcactataggctttaaaagcgctacagtgatgtc-3’
Mut-T7A-NSP5-rev	5’-gacatcactgtagcgcttttaaagcctatagtgagtcgtatt-3’
Mut-VP2-UTR-for	5’-cctaatacgactcactataggcttttaaaggctcaatggcgtatcg-3’
Mut-VP2-UTR-rev	5’-cgatacgccattgagcctttaaaagcctatagtgagtcgtattagg-3’
Delta-7-NSP5-for	5’-cgactcactataggcttttaaaggtgatgtctctcagtattgacg-3’
Delta-7-NSP5-rev	5’-cgtcaatactgagagacatcacctttaaaagcctatagtgagtcg-3’
Delta 7+ag-NSP5-for	5’-cgactcactataggcttttaagtgatgtctctcagtattga-3’
Delta 7+ag-NSP5-rev	5’-tcaatactgagagacatcacttaaaagcctatagtgagtcg-3’
Delta 7+aaag-NSP5-for	5’-cgactcactataggcttttgtgatgtctctcagtattga-3’
Delta 7+aaag -NSP5-rev	5’-tcaatactgagagacatcacaaaagcctatagtgagtcg-3’
Delta 7+ct-NSP5-for	5’-cctaatacgactcactataggtttaaaggtgatgtctctcag-3’
Delta 7+ct-NSP5-rev	5’-ctgagagacatcacctttaaacctatagtgagtcgtattagg-3’
Mut-C3T-NSP5-for	5’-cctaatacgactcactataggtttttgtgatgtctctcagtattg-3’
Mut-C3T-NSP5-rev	5’-caatactgagagacatcacaaaaacctatagtgagtcgtattagg-3’
Del. 7+aaag+3c-for	5’-cctaatacgactcactataggttttgtgatgtctctcagtattg-3’
Del. 7+aaag+3c-rev	5’-caatactgagagacatcacaaaacctatagtgagtcgtattagg-3’
Del. 7+aaag+7t-for	5’-taatacgactcactataggctttgtgatgtctctcagtattgacg-3’
Del. 7+aaag+7t-rev	5’-cgtcaatactgagagacatcacaaagcctatagtgagtcgtatta-3’
EGFP-mut-Xho for	5’-ctcactataggaccatggtgctcgagggcgaggagctgttca-3’
EGFP-mut-Xho rev	5’-ctcactataggaccatggtgctcgagggcgaggagctgttca-3’
15+11+3-EGFP-for	5’-ctaatacgactcactataggcagacccaagcttggcttttaaaggtgatggtgc-3’
15+11+3-EGFP-rev	5’-tcgagcaccatcacctttaaaagccaagcttgggtctgcctatagtgagtcgtattaggtac-3’
11+3-EGFP-for	5’-ctaatacgactcactataggcttttaaaggtgatggtgc-3’
11+3-EGFP-rev	5’-tcgagcaccatcacctttaaaagcctatagtgagtcgtattaggtac-3’
15+3-EGFP-for	5’-ctaatacgactcactataggcagacccaagcttgtgatggtgc-3’
15+3-EGFP-rev	5’-tcgagcaccatcacaagcttgggtctgcctatagtgagtcgtattaggtac-3’
IM in coding-EGFP-for	5’-gtacaaggcttttaaagacctgtacaagtaagtctgacctgggaacacactagggagct-3’
IM in coding-EGFP-rev	5’- ccctagtgtgttcccaggtcagacttacttgtacaggtctttaaaagcctt-3’
IMm in coding-EGFP-for	5’-gtacaaggctattaaagacctgtacaagtaagtctgacctgggaacacactagggagct-3’
IMm in coding-EGFP-rev	5’-ccctagtgtgttcccaggtcagacttacttgtacaggtctttaatagcctt-3’
IM out coding-EGFP-for	5’-gtacaagtaagtctgaggcttttaaagcctgggaacacactagggagct-3’
IM out coding-EGFP-rev	5’-ccctagtgtgttcccaggctttaaaagcctcagacttactt-3’
IMm out coding-EGFP-for	5’-gtacaagtaagtctgaggctattaaagcctgggaacacactagggagct-3’
IMm out coding-EGFP-rev	5’-ccctagtgtgttcccaggctttaatagcctcagacttactt-3’
