# Supplementary material for: An Inhibitory Motif on the 5’UTR of Several Rotavirus Genome Segments Affects Protein Expression and Reverse Genetics Strategies
Source: PLoS One. 2016 Nov 15;11(11):e0166719. doi: 10.1371/journal.pone.0166719 (PMC5112996; doi:10.1371/journal.pone.0166719)
Supplement: S3 Table — (XLS) [file pone.0166719.s005.xls]

## Sheet: Foglio1
S3 Table: Oligonucleotides for construction of plasmids containing the 5’UTRs of the indicated genome segment upstream the EGFP ORF.
Primer Name	Sequence
5’-gs1 for	5’-ctaatacgactcactataggctattaaagctgtacaatggtgc-3’
5’-gs1 rev	5’-tcgagcaccattgtacagctttaatagcctatagtgagtcgtattaggtac-3’
5'-gs3 for	5’- ctaatacgactcactataggcttttaaagcagtaccagtagtgtgttttacctctgatggtgtaaacatggtgc-3’
5'-gs3 rev	5’-tcgagcaccatgtttacaccatcagaggtaaaacacactactggtactgctttaaaagcctatagtgagtcgtattaggtac-3’
5’-gs4 for	5’- ctaatacgactcactataggctataaaatggtgc-3’
5’-gs4 rev	5’-tcgagcaccattttatagcctatagtgagtcgtattaggtac-3’
5’-gs5 for	5’-ctaatacgactcactataggcttttttttgaaaagtcttgtgttagccatggtgc-3’
5’-gs5 rev	5’-tcgagcaccatggctaacacaagacttttcaaaaaaaagcctatagtgagtcgtattaggtac-3’
5’-gs6 for	5’-ctaatacgactcactataggcttttaaacgaagtcttcaacatggtgc-3’
5’-gs6 rev	5’-tcgagcaccatgttgaagacttcgtttaaaagcctatagtgagtcgtattaggtac-3’
5’-gs8 for	5’-ctaatacgactcactataggcatttaatgcttttcagtggttgatggtgc-3’
5’-gs8 rev	5’-tcgagcaccatcaaccactgaaaagcattaaatgcctatagtgagtcgtattaggtac-3’
5’-gs9 for	5’-ctaatacgactcactataggctttaaaagagagaatttccgtttggctagcggttagctccttttaatggtgc-3’
5’-gs9 rev	5’-tcgagcaccattaaaaggagctaaccgctagccaaacggaaattctctcttttaaagcctatagtgagtcgtattaggtac-3’
5’-gs10 for	5’-ctaatacgactcactataggcttttaaaagttctgttccgagagagcgcgtgcggaaagatggtgc-3’
5’-gs10 rev	5’-tcgagcaccatctttccgcacgcgctctctcggaacagaacttttaaaagcctatagtgagtcgtattaggtac-3’
